# Supplementary material for: Vascular FLRT2 regulates venous-mediated angiogenic expansion and CNS barriergenesis
Source: Nat Commun. 2024 Nov 29;15:10372. doi: 10.1038/s41467-024-54570-x (PMC11604978; doi:10.1038/s41467-024-54570-x)
Supplement: Supplementary file 4 — Source Data [file 41467_2024_54570_MOESM4_ESM.xlsx]

## Sheet: Fig. 1
Fig. 1d	Retinal Radial length ratio
	Ctrl	Flrt2iΔEC
	104.282	91.8721
	95.7184	84.9981
	97.5998	83.5782
	103.508	76.9944
	94.0727	76.1364
	106.79	91.9574
	98.0294	94.2826
	101.731
	112.471
	87.4293
	100.093
	98.2754
	Two-tailed unpaired t-test
	P value	0.0004
	t, df	t=4,435, df=17
	95% confidence interval	-21,12 to -7,504
Fig. 1e	Retinal Vessel length
	Ctrl	Flrt2iΔEC
	100	63.3688
	107.235	62.1252
	92.7651	50.5668
	100	106.153
	107.395	80.7263
	92.605	91.5268
	100
	Two-tailed unpaired t-test
	P value	0.013
	t, df	t=2,961, df=11
	95% confidence interval	-42,29 to -6,224
Fig. 1f	Retinal Branch points
	Ctrl	Flrt2iΔEC
	100	56.7356
	108.368	54.9307
	91.6325	46.0744
	100	102.413
	106.88	76.1654
	93.1203	86.8058
	100
	Two-tailed unpaired t-test
	P value	0.0053
	t, df	t=3,460, df=11
	95% confidence interval	-48,23 to -10,73
Fig. 1h	Retinal Capillary denisty
	Ctrl	Flrt2iΔEC
	97.534	90.989
	102.466	76.525
	100.292	85.797
	99.708	104.837
	100	80.655
	100	82.928
	99.1808	83.2677
	100.819	80.9062
	Two-tailed unpaired t-test
	P value	0.0005
	t, df	t=4,534, df=14
	95% confidence interval	-21,01 to -7,515
Fig. 1j	Brain Cortex Vessel denisty
	Ctrl	Flrt2iΔEC
	100	89.039
	100	89.576
	94.807	98.931
	105.193	89.824
	100	93.178
	105.34	101.15
	94.66	95.53
	Two-tailed unpaired t-test
	P value	0.0279
	t, df	t=2,500, df=12
	95% confidence interval	-11,44 to -0,7844
Fig. 1k	Brain Cortex Vessel length
	Ctrl	Flrt2iΔEC
	100	79.974
	100	90.891
	95.548	91.614
	104.452	83.812
	100	92.686
	107.549	86.46
	92.451	88.964
	Two-tailed unpaired t-test
	P value	0.0005
	t, df	t=4,720, df=12
	95% confidence interval	-17,87 to -6,584
Fig. 1l	Brain Cortex Branch points
	Ctrl	Flrt2iΔEC
	100	66.269
	100	92.286
	86.916	85.314
	113.084	70.628
	100	83.931
	107.828	69.066
	92.172	80.556
	Two-tailed unpaired t-test
	P value	0.0009
	t, df	t=4,372, df=12
	95% confidence interval	-32,53 to -10,89

## Sheet: Fig. 2
Fig. 1b	Branch points veins and arteries retina
		Control																				Flrt2iΔEC
	Artery	86.4193	102.399	111.181	115.389	84.6108	93.5789	96.6119	111.677	86.9374	111.195	110.372	89.6277	88.7182	111.282	101.633	87.6128	110.754	97.1084	102.892		116.421	89.9834	102.593	91.5016	87.6684	91.3156	109.482	108.808	99.746	120.757	118.423	89.5667	124.256	115.34	104.128	89.5175
	Vein	96.9337	108.145	77.0909	122.909	98.9219	94.6007	106.477	113.501	90.6631	95.8364	98.4015	101.599	81.5456	114.743	103.712	118.44	81.56	103.222	91.8596	99.8401	70.3074	80.8214	68.9864	93.9751	80.0636	75.1753	87.8385	91.4691	92.4216	98.2859	89.6409	105.582	79.64	78.0209	71.4074	69.5314	83.7095
	Arteries	Two-tailed Mann-Whitney test
		P value	0.3331
	Veins	Two-tailed unpaired t-test
		P value	0.0001	t, df	t=4,360, df=35	95% confidence interval	-24,41 to -8,900
Fig. 2e	Retinal vsacular front sprouts
	Ctrl	Flrt2iΔEC
	113.204	86.357
	78.173	89.453
	108.624	88.891
	85.071	80.979
	76.927	105.52
	103.289	76.266
	107.375	69.668
	127.338	76.616
	99.827	96.773
	100.173	101.941
	100.33	77.965
	99.67	100.322
	104.741	82.963
	95.259	78.371
	99.204	79.727
	106.275	63.952
	94.52	88.572
	104.825	86.321
	105.706
	89.469
	107.774
	92.226
	Two-tailed unpaired t-test
	P value	0.0002
	t, df	t=4,191, df=38
	95% confidence interval	-22,19 to -7,736
Fig. 2g	Retinal tip cell/stalk cell
	Ctrl	Flrt2iΔEC
	98.5915	95.7792
	98.8178	76.1507
	102.591	88.9528
	96.0482	91.7152
	103.952	76.2166
	111.206	77.0597
	88.7935	91.1213
	115.1	85.0341
	91.5993
	93.3011
	Two-tailed unpaired t-test
	P value	0.0016
	t, df	t=3,805, df=16
	95% confidence interval	-22,96 to -6,530
Fig. 2i	Brain cortex sprouts/vessel denisty
	Ctrl	Flrt2iΔEC
	100	71.15
	102.69	59.79
	97.31	81.53
	104.93	72.46
	95.07	71.72
		81.9
	Two-tailed unpaired t-test
	P value	<0,0001
	t, df	t=6,709, df=9
	95% confidence interval	-35,98 to -17,84

## Sheet: Fig. 3
Fig. 3b	PLA puncta FLRT2-VE-cadherin
	Ctrl	PLA FLRT2 - VE-cad
	4	10.3
	8.4	31
	5.9	11
	2.2	26.1
	0.5	17.9
	0.6	60.6
	0.6	20.1
	0.8	27.7
	0.8	17.2
	0.1	16
	2.4	46.1
	0.8	53.6
	0.5	34
	2.1	55.9
	0.8	55.2
	0.5	32.7
	2	32.2
	2.8	43.3
	4.7	37.8
	2.1	47.3
		39.2
		45.5
		54.3
	Two-tailed Mann-Whitney test
	P value	<0,0001
Fig. 3c	IP FLRT2 - VE-cadherin brain lysates
	FLRT2					VE-cadherin
Fig. 3d	FLRT2 protein levels after Flrt2 siRNA
Fig. 3e	FLRT2 protein levels after Flrt2 and control siRNA treatment
	Ctrl siRNA	Flrt2 siRNA
	1.10655	0.189546
	1.94645	0.256924
	1.26214	0.136365
	0.964699	0.304763
	1	0.2006
	1	0.1112
	Two-tailed unpaired t-test
	P value	0.001
	t, df	t=6,805, df=5
	95% confidence interval	-1,396 to -0,6306
Fig. 3g	Internalized VE-cadherin in antibody feeding assay
	Ctrl siRNA	Flrt2 siRNA
	36.1722	102.154
	29.2631	95.5253
	25.1512	176.758
	43.0652	133.714
	82.9673	314.356
	137.713	106.444
	74.7348	161.223
	115.66	187.067
	127.676	178.657
	126.566	180.687
	118.52	147.326
	72.6701	243.001
	49.5295	70.7343
	113.558	252.448
	110.395	96.482
	114.224	138.533
	79.6731	72.3533
	76.9616	88.198
	180.189	143.239
	83.716	87.0428
	137.42	107.4
	94.9388	76.0924
	137.724	245.785
	168.435	85.7781
	158.19	107.94
	104.011	88.6236
	71.2074	66.0958
	73.4048	166.008
	118.858	120.113
	95.6671	131.628
	105.192	205.128
	180.937	151.989
	55.6114	193.409
	84.2146	216.113
	85.1073	349.889
	93.0024	158.153
	96.7275	124.799
	138.02	90.2788
	111.606	163.25
	111.199	152.749
	60.5671	116.287
	99.7567	121.561
	65.9728	114.062
	76.4488	156.376
	72.624	151.569
	128.396	168.879
	74.7381	157.877
	104.722	97.9044
	96.5017	182.719
	65.129	203.058
	244.657	312.794
	125.693	173.12
	122.129	152.653
	77.7923	146.378
	224.624	88.7944
	112.246	203.949
	150.669	129.129
	111.866	65.998
	75.2373	79.1716
	104.084	65.4677
	105.167	70.4059
	76.4967	204.466
	73.6674	83.705
	86.411	90.896
	41.1307	109.182
	64.6896	188.416
	56.0505	151.71
	211.566	176.825
	53.2906	92.101
	97.8479	106.989
	68.7337	127.762
	51.2201	94.326
	113.083	150.882
	130.781	53.857
	97.072	71.335
	105.38	92.247
	116.484	70.439
	85.466	154.15
	151.082	330.481
	65.138	145.713
	113.689	124.182
	133.766	53.416
	88.865	142.986
	53.65	184.441
	104.425
	128.774
	116.788
	69.63
	58.828
	108.688
	108.26
	108.965
	102.225
	99.497
	165.873
	97.645
	104.695
	72.028
	157.325
	170.318
	81.887
	37.944
	163.957
	72.742
	99.558
	91.025
	98.49
	88.85
	61.435
	71.843
	114.803
	81.055
	61.704
	86.372
	59.912
	Two-tailed Mann-Whitney test
	P value	<0,0001
Fig. 3h	Junctional VE-cadherin intensity in feeding assay
	Ctrl siRNA	siRNA Flrt2
	111.67	76.9
	73.42	104.629
	80.33	112.73
	88.65	138.3
	110.81	89.93
	125.33	90.71
	109.56	103.496
	100.221	126.78
	79.16	138.29
	98.42	121.35
	95.16	109.25
	116.28	89.1
	110.71	122.94
	105.9	118.42
	94.38	91.79
	86.14	130.94
	106.55	124.86
	100.8	113.548
	108.9
	100.21
	85.71
	111.7
	Two-tailed unpaired t-test
	P value	0.029
	t, df	t=2,269, df=38
	95% confidence interval	1,223 to 21,44
Fig. 3i	Cleaved and total VE-cadherin
Fig. 3j	Cleaved and total VE-cadherin protein levels
		Ctrl siRNA											Flrt2 siRNA
	Cdh5	1	0.627098	1.3729	1	1	0.833841	1.15433	1.01183	1	1	1	1.93406	0.80482	1.36089	2.89231	1.44224	1.50974	0.943797	0.918987	1.3478	0.8672	0.984		Two-tailed unpaired t-test		P value	0.0738	t, df	t=1,887, df=20		95% confidence interval	-0,03838 to 0,7667
	Cleaved	1	0.832554	1.16745	1	1	0.521875	0.963835	1.51429				5.7285	2.74402	5.31372	8.11618	2.29784	3.11716	5.7712	6.99493					Two-tailed unpaired t-test		P value	0.0001	t, df	t=5,356, df=14		95% confidence interval	2,404 to 5,616
Fig. 3l	Calpain-2 relative intensity pmBECs
	Ctrl	Flrt2iΔEC
	83.175	67.756
	69.765	93.86
	82.156	98.817
	86.69	70.307
	120.605	102.525
	162.007	189.791
	126.938	124.465
	186.384	188.299
	73.729	113.954
	114.409	94.595
	79.924	93.139
	115.895	122.954
	73.862	126.288
	85.92	171.541
	74.308	195.644
	120.205	143.561
	100.416	74.856
	202.042	107.381
	104.579	86.006
	76.738	74.01
	61.25	92.268
	99.925	250.746
	103.55	97.906
	54.412	77.513
	58.239	106.183
	93.97	107.144
	89.856	231.3
	99.053	85.357
		264.399
		148.867
		190.62
		141.428
		79.671
		89.131
		208.031
		117.268
		97.741
		195.231
		84.764
		97.361
		126.916
		273.865
		170.531
		207.516
		144.38
		71.783
		85.784
		64.677
		106.601
		145.475
		204.822
	Two-tailed Mann-Whitney test
	P value	0.0106
Fig. 3n	Calpain-2 relative intensity brain cortex vessels
	Ctrl	Flrt2iΔEC
	92.0698	137.614
	107.93	226.822
	109.315	194.732
	98.2514	169.815
	92.4333
	Two-tailed unpaired t-test
	P value	0.002
	t, df	t=4,802, df=7
	95% confidence interval	41,75 to 122,7

## Sheet: Fig. 4
Fig. 4c	mRNA fold changes Flrt2 and Numb
	Flrt2		Numb
	Ctrl siRNA	Flrt2 siRNA	Ctrl siRNA	Flrt2 siRNA
	1	0.109996	1	0.748953
	1	0.0788	1	0.744645
	1	0.234808	1	0.693605
	1	0.142772	1	0.765011
	Two-tailed unpaired t-test		Two-tailed unpaired t-test
	P value	<0,0001	P value	<0,0001
	t, df	t=25,47, df=6	t, df	t=16,95, df=6
	95% confidence interval	-0,9409 to -0,7759	95% confidence interval	-0,2998 to -0,2241
Fig. 4d	Relative protein levels Flrt2 and Numb
Fig. 4e	Relative protein levels Flrt2 and Numb in Flrt2 siRNA treated cells
	Flrt2		Numb
	Ctrl siRNA	Flrt2 siRNA	Ctrl siRNA	Flrt2 siRNA
	1.038	0.172	1.156	0.673
	0.854	0.2	0.844	0.452
	1.151	0.172	1.34	0.676
	0.849	0.622	0.66	0.436
	0.839	0.396	0.95	0.929
	1.161	0.298	1.05	0.667
	1	0.211	1	0.862
		0.244		0.863
	Two-tailed unpaired t-test		Two-tailed unpaired t-test
	P value	<0,0001	P value	0.0115
	t, df	t=9,082, df=13	t, df	t=2,939, df=13
	95% confidence interval	-0,8606 to -0,5298	95% confidence interval	-0,5296 to -0,08088
Fig. 4f	Numb mRNA fold change in pmBECs
	Ctrl	Flrt2iΔEC
	1.057	1.114
	0.946	0.817
	0.621	0.371
	1.609	0.989
	2.04112	0.646
	0.489927	0.742
		0.413
		0.481922
		0.3909
		0.750953
	Two-tailed unpaired t-test
	P value	0.0499
	t, df	t=2,146, df=14
	95% confidence interval	-0,9114 to -0,0001590
Fig. 4i	% polarized HUVECs upon Flrt2 KD
	Ctrl siRNA	Flrt2 siRNA
	70.59	43.75
	84.21	58.82
	56.25	50
	76.47	14.29
	66.67	60
	66.67	50
	75	41.18
	82.35	29.41
	78.57	58.82
	66.67	41.67
	64.71	70.59
	85.71	82.35
	66.67	78.95
	85	70.59
	76.47	57.14
	81.25	50
	86.67	68.75
	81.25	47.06
	78.57	45.45
	64.29	81.82
	57.14	61.11
	58.33	55.56
	57.14	56.52
	70.6	50
	64.71	56.52
	56.25	66.67
	63.16	63.64
	58.82
	Two-tailed Mann-Whitney test
	P value	0.0001
Fig. 4k	% polarized ECs in Flrt2 mutants and control littermate retinas
	Ctrl	Flrt2iΔEC
	97.34	70.99
	102.66	87.82
	100	63.45
	100	95.12
	Two-tailed Mann-Whitney test
	P value	0.0286

## Sheet: Fig. 5
Fig. 5b	Quantification of VE-cadherin activity in retina
		Ctrl
	Low	1.0121	0.934249	0.297434	0.788652	1.11538	0.619655	0.547905	1.07692	1.79486	1.73503	0.578345	0.946382	1.5773	0.684882	1.13154	1.65617	1.77195	0.761722	0.557689	0.963908	0.867517	1.64372	1.50674	1.26184	1.13566	0.140678	0.761722	0.247862	0.867517	0.963908	0.888676	0.851744	1.21452	1.09581	0.862305	1.27019	1.1908	1.35505	1.04558	0.649528	1.27586	1.05071	0.674039	0.931932	0.77661	1.1908	0.726591	0.892372
	Medium	1.03214	1.06483	1.37387	1.25844	1.56122	1.14489	1.09285	0.90443	0.979799	0.936731	0.971424	1.29155	0.794802	0.862778	0.950306	0.496751	0.883583	1.17282	0.780609	1.05238	1.00178	1.03533	0.690223	0.861035	0.715322	1.06332	0.906268	1.09285	1.27499	0.971424	0.693028	0.914022	1.31142	0.862778	1.28559	0.784888	1.02199	1.11644	1.0529	1.14675	0.700793	0.692549	0.85153	1.23705	1.02377	1.12127	0.964481	0.868814
	High	0.951396	0.951396	0.89703	0.778415	0.203871	1.01935	1.12665	1.08262	0.590521	0.679568	1.26853	0.648679	0.951396	1.35198	0.992761	1.29736	0.728729	0.904986	1.52903	0.951396	1.07032	0.600881	1.12665	1.03789	1.29736	1.38852	1.25306	1.29118	0.713547	1.05711	1.4619	1.19357	0.475698	1.12665	0.639642	1.20493	0.891808	0.688845	0.904859	0.926554	1.32497	1.42689	1.34613	0.682427	1.05466	0.74742	1.16086	1.28191
	Two-way ANOVA
	P value	Interaction	0.0187
	Multiple comparisons
	Sidak's multiple comparisons test	Predicted (LS) mean diff,	95,00% CI of diff,	Significant?	Summary	Adjusted P Value
	Ctrl - Flrt2iΔEC
	Low	-0.1685	-0,3075 to -0,02942	Yes	*	0.0116
	Medium	0.05708	-0,08195 to 0,1961	No	ns	0.6929
	High	-0.006505	-0,1455 to 0,1325	No	ns	0.9993
Fig. 5b	Quantification of VE-cadherin activity in brain cortex
		Ctrl
	Low	1.23529	0.988235	0.247059	0.494118	0.494118	0.494118	0.988235	0.823529	0.988235	0.247059	1.72941	0.741176	2.22353	1.23529	1.64706	0.741176	1.23529	0.741176	0.247059	0	0.247059	1.23529	2.22353	1.64706	0.247059	0.494118	0.494118	1.97647	1.23529	0.823529	1.72941	1.23529	1.23529	1.23529	0.741176	0.988235	0.823529	1.09804	0.988235	1.23529	0.988235	1.48235	0.741176	0.741176	0.494118	1.23529	0.741176	1.72941
	Medium	1.06881	1.33601	2.13762	1.06881	1.60322	0.801609	1.33601	1.18757	0.534406	1.60322	0.534406	1.60322	0.267203	0.534406	0.890676	1.87042	0.801609	1.33601	1.60322	1.33601	1.60322	0.801609	0.267203	0.890676	0.801609	1.06881	1.60322	0.267203	0.534406	1.18757	0.801609	0.267203	0.267203	0.801609	0.801609	0.534406	1.48446	0.890676	1.06881	0.801609	0.801609	0.801609	0.801609	1.06881	1.60322	1.06881	1.33601	0.534406
	High	0.452508	0.452508	0.452508	1.81003	0.905015	2.26254	0.452508	1.00557	1.81003	1.35752	0.452508	0.452508	0	1.35752	0	0	0.905015	0.905015	1.35752	2.26254	1.35752	0.905015	0	0	2.71505	1.81003	0.905015	0.452508	1.35752	1.00557	0	1.81003	1.81003	0.905015	1.81003	1.81003	0.502786	1.00557	0.905015	0.905015	1.35752	0.452508	1.81003	1.35752	0.905015	0.452508	0.905015	0.452508
	Two-way ANOVA
	P value	Interaction	0.0273
	Multiple comparisons
	Sidak's multiple comparisons test	Predicted (LS) mean diff,	95,00% CI of diff,	Significant?	Summary	Adjusted P Value
	Ctrl - Flrt2iΔEC
	Low	-0,2299	-0,4356 to -0,02415	Yes	*	0.0231
	Medium	0,2033	0,04108 to 0,3655	Yes	**	0.0087
	High	0,09852	-0,2325 to 0,4296	No	ns	0.8542
[truncated: 110 more columns]

## Sheet: Fig. 7
Fig. 7a	FoxO1 and b-Catenin nucelar and cytoplasmatic levels upon Flrt2 KD
Fig. 7b	b-Catenin protein levels upon Flrt2 KD
		Ctrl siRNA			Flrt2 siRNA
	Cytoplasm	1	1	1	1.29	1.039	0.979		Two-tailed unpaired t-test	P value	0.3418	t, df	t=1,078, df=4	95% confidence interval	-0,1618 to 0,3671
	Nucleus	1	1	1	1.843	1.371	1.49		Two-tailed unpaired t-test	P value	0.016	t, df	t=4,008, df=4	95% confidence interval	0,1745 to 0,9615
Fig. 7c	FoxO1 protein levels upon Flrt2 KD
		Ctrl siRNA			Flrt2 siRNA
	Cytoplasm	1	1	1	1.341	1.599	1.023		Two-tailed unpaired t-test	P value	0.1262	t, df	t=1,927, df=4	95% confidence interval	-0,1415 to 0,7835
	Nucleus	1	1	1	1.515	1.22	1.621		Two-tailed unpaired t-test	P value	0.0196	t, df	t=3,768, df=4	95% confidence interval	0,1189 to 0,7851
Fig. 7d	Claudin-5 protein levels in Flrt2 siRNA and control treated cells
Fig. 7e	Claudin-5 relative protein levels in Flrt2 siRNA and control treated cells
		Ctrl siRNA						Flrt2 siRNA
	FLRT2	1	1	1	1	1		0.063	0.101	0.207	0.29	0.137			Two-tailed unpaired t-test	P value	<0,0001	t, df	t=20,84, df=8	95% confidence interval	-0,9524 to -0,7284
	Claudin 5	1	1	1	1	1	1	0.766	1.131	0.758	0.879	0.6	0.6582		Two-tailed unpaired t-test	P value	0.0262	t, df	t=2,607, df=10	95% confidence interval	-0,3733 to -0,02928
Fig. 7f	Claudin-5 relative protein levels in Flrt2 and control mutant mice
Fig. 7g	Claudin-5 relative protein levels in Flrt2 mutant and control mice
	Ctrl	Flrt2iΔEC
	1	1.15367
	1	0.680589
	1	0.953715
	1	0.507994
	0.75407	0.41859
	1.07874	0.93647
	1.12793	0.84984
	1.03925	0.86587
	Two-tailed Mann-Whitney test
	P value	0.0336
Fig. 7i	Claudin-5 split junction/total junction length
	Ctrl	Flrt2iΔEC
	104.356	224.341
	134.144	170.504
	61.5	116.535
	128.471	173.887
	71.529	290.271
		179.455
		236.056
	Two-tailed unpaired t-test
	P value	0.0058
	t, df	t=3,496, df=10
	95% confidence interval	35,80 to 161,6
Fig. 7k	Cadaverine intensity
	Ctrl	Flrt2iΔEC
	100	102.132
	101.227	124.549
	98.773	114.149
	91.601	154.434
	102.166	188.512
	120.523	96.459
	85.71	96.766
	107.993	129.538
	92.007	83.429
	89.153	107.601
	97.554	103.643
	113.293	204.932
	120.571	139.118
	96.924	114.847
	116.919	107.606
	65.586	94.351
		130.408
		102.121
	Two-tailed unpaired t-test
	P value	0.0182
	t, df	t=2,490, df=32
	95% confidence interval	3,988 to 39,86
Fig. 7n	% abnormal tight junctions				% large vacuoles
	Ctrl	Flrt2iΔEC			Ctrl	Flrt2iΔEC
	10.8108	37.5			5.40541	25
	8.82353	33.9623			0	11.3208
	16.6667	40			0	26.6667
	Two-tailed unpaired t-test				Two-tailed unpaired t-test
	P value	0.001			P value	0.021
	t, df	t=8,538, df=4			t, df	t=3,702, df=4
	95% confidence interval	16,91 to 33,20			95% confidence interval	4,800 to 33,59

## Sheet: Supplementary Fig.1
Supplementary Fig. 1d	% of Cre recombination in the retina
	84.44
	62.78
	85.87
	77.04
	88.4
	95.39
	90.34
	70.64
Supplementary Fig. 1f	% of Cre recombination in the brain cortex
	103.57
	91.91
	93.9
Supplementary Fig. 1g	FLRT2 protein levels in lung Ecs
Supplementary Fig. 1h	Flrt2 and Flrt3 mRNA levels in pmBECs from control and Flrt2 mutant mice
	Flrt2		Flrt3
	Ctrl	Flrt2iΔEC	Ctrl	Flrt2iΔEC
	0.895	0.077	0.908	1.147
	1.118	0.097	1.102	0.938
	0.566	0.034	0.683	0.413
	1.766	0.042	1.465	1.098
	1.825	0.05		0.862
	0.548	0.034		0.825
		0.032		0.497
		0.12
		0.336
		0.232
	Two-tailed Mann-Whitney test		Two-tailed unpaired t-test
	P value	0.0002	P value	0.282
			t, df	t=1,145, df=9
			95% confidence interval	-0,6363 to 0,2087
Supplementary Fig. 1j	FLRT2 relative intensity in pmBECs form ctrl and Flrt2 mutant mice
	Ctrl	Flrt2iΔEC
	259.264	65.796
	157.463	25.952
	109.754	26.939
	26.002	21.899
	95.949	25.052
	33.305	21.9
	119.809	15.701
	107.07	28.577
	104.64	52.928
	53.676	17.042
	68.511	62.58
	48.086	50.083
	35.598	49.727
	180.874	96.87
		51.454
		74.711
	Two-tailed unpaired t-test
	P value	0.0029
	t, df	t=3,257, df=28
	95% confidence interval	-92,93 to -21,17
Supplementary Fig. 1k	Body weight of control and Flrt2 mutant mice
	Males		Females
	Ctrl	Flrt2iΔEC	Ctrl	Flrt2iΔEC
	3.8	3.8	2.4	3.8
	2.9	3	3.5	3.7
	3.7	3.1	2.6	2.9
	2.4	2.3	2.1	2.7
	2.6	4.1	3.2	2
	3.3	3.9	2.6	2.2
	3		1.7	3.2
	2.85		3.08	3.2
	2.85		2.3	3.3
	2.9		3.9	3.15
	3.6			2.6
	3.95			3.85
				3.75
	Two-tailed unpaired t-test		Two-tailed unpaired t-test
	P value	0.464	P value	0.185
	t, df	t=0,7502, df=16	t, df	t=1,371, df=21
	95% confidence interval	-0,3880 to 0,8130	95% confidence interval	-0,1893 to 0,9210
Supplementary Fig. 1m	Brain lentgh
	Ctrl	Flrt2iΔEC
	100	99.22
	98.81	97.87
	99.82	97.32
	99.96	104.28
	101.4	101.4
	100.27	97.79
	99.73	95.27
	100.83	102.57
	99.17	98.34
		97.87
	Two-tailed unpaired t-test
	P value	0.4065
	t, df	t=0,8512, df=17
	95% confidence interval	-2,803 to 1,192
Supplementary Fig. 1n	Brain width
	Ctrl	Flrt2iΔEC
	100	101.81
	100.1	98.7
	100.23	99.48
	98.92	100.76
	100.76	99.18
	99.68	99.63
	100.32	97.48
	100	99.2
	100	97.95
		98.45
	Two-tailed unpaired t-test
	P value	0.1251
	t, df	t=1,613, df=17
	95% confidence interval	-1,701 to 0,2270

## Sheet: Supplementary Fig.2
Supplementary Fig. 2b	Vessel regression in the retina
	Ctrl	Flrt2iΔEC
	105.224	55.9701
	81.7164	145.522
	113.06	93.2584
	124.719	66.2921
	75.2809	98.331
	135.66	82.853
	64.34
	Two-tailed unpaired t-test
	P value	0.5623
	t, df	t=0,5975, df=11
	95% confidence interval	-45,10 to 25,84
Supplementary Fig. 2d	Nr of veins and arteries per retina
	Arteries								Veins
	Control	4	5	5	3	6	3	4	3	4	3	3	5	3	3
	Flrt2iΔEC	3	3	4	5	5	4		3	3	4	5	4	4
	Two-way ANOVA	Ordinary
	Alpha	0.05
Supplementary Fig. 2g	Nr of filopodia per tip cell
	Ctrl	Flrt2iΔEC
	38	28
	18	35
	30	20
	20	39
	49	24
	37	25
	26	52
	41	34
	25	9
	18	21
	52	45
	23	33
	31	15
	24	24
	33	12
	20	37
	23	20
	16	18
	41	28
		45
		25
	Two-tailed unpaired t-test
	P value	0.6322
	t, df	t=0,4825, df=38
	95% confidence interval	-8,777 to 5,399
Supplementary Fig. 2i	% EdU+ ERG+ / Total ERG+ cells
	Ctrl	Flrt2iΔEC
	34.2964	19.2329
	29.734	18.1053
	38.4541	14.0135
	27.201	17.7608
	36.3328	16.5561
	20.2286	19.8252
	38.1735	21.7514
		25.1245
		19.9573
	Two-tailed unpaired t-test
	P value	0.0002
	t, df	t=5,123, df=14
	95% confidence interval	-18,32 to -7,506

## Sheet: Supplementary Fig.3
Supplementary Fig. 3b	Retinal vascular radial length ratio at P5
	Ctrl	Flrt2iΔEC
	94.72	86.81
	100.06	101.3
	98.51	100.5
	106.71	93.5471
	100	104.394
	89.8747	94.5731
	107.205	78.3426
	102.92	82.0741
	95.5625	95.969
	104.438	102.734
		105.713
		109.096
		110.155
	Two-tailed unpaired t-test
	P value	0.4574
	t, df	t=0,7571, df=21
	95% confidence interval	-10,03 to 4,675
Supplementary Fig. 3c	Capillary density retina P5
	Ctrl	Flrt2iΔEC
	99.557	127.314
	98.2863	109.983
	88.8284	118.926
	113.328	119.474
	100	83.1548
	97.9196	89.4557
	102.08	102.305
		89.7338
		96.4799
	Two-tailed unpaired t-test
	P value	0.5335
	t, df	t=0,6384, df=14
	95% confidence interval	-9,656 to 17,84
Supplementary Fig. 3e	Vessel denisty brain cortex P4-5
	Ctrl	Flrt2iΔEC
	92	111
	104	111
	104	132
	100	95
	90	99
	100	105
	109	98
	95	89
	109	97
	97	106
		98
	Two-tailed unpaired t-test
	P value	0.3825
	t, df	t=0,8939, df=19
	95% confidence interval	-5,000 to 12,45
Supplementary Fig. 3f	Vessel length brain cortex P4-5
	Ctrl	Flrt2iΔEC
	90.7894	94.6532
	105.919	104.947
	103.291	120.541
	100	84.9134
	93.1298	98.9387
	106.87	110.855
		89.4528
		96.8033
		103.373
		114.454
	Two-tailed unpaired t-test
	P value	0.7147
	t, df	t=0,3730, df=14
	95% confidence interval	-8,993 to 12,78
Supplementary Fig. 3g	Branch points brain cortex P4-5
	Ctrl	Flrt2iΔEC
	88.7379	92.4189
	107.274	108.195
	103.988	146.056
	100	76.5348
	86.4143	102.592
	113.586	116.508
		83.2962
		88.0475
		97.9955
		124.425
	Two-tailed unpaired t-test
	P value	0.7037
	t, df	t=0,3882, df=14
	95% confidence interval	-16,32 to 23,54
Supplementary Fig. 3i	Branch points from arteries and veins P5
		Ctrl										Flrt2iΔEC
	Artery	97.315	114.768	105.367	82.5496	100	118.364	81.6365	96.9074	100.457	102.636	97.9695	71.0115	94.1137	120.096	104.865	94.7718	92.7168	59.8038	76.6305	55.9068	120.459	93.6985	96.2514		Two-tailed unpaired t-test	P value	0.2048	t, df	t=1,309, df=21		95% confidence interval	-24,24 to 5,517
	Vein	94.4808	99.4606	99.009	107.05	100	98.1661	101.834	70.6958	107.2	122.104	75.8008	83.8012	87.0405	97.9009	88.1861	81.9512	78.1887	90.9517	82.3598	76.2142	100.273	73.0669			Two-tailed unpaired t-test	P value	0.0033	t, df	t=3,342, df=20		95% confidence interval	-24,94 to -5,770
Supplementary Fig. 3k	Nr of vasular sprouts per vascular front length P5
	Ctrl	Flrt2iΔEC
	100.045	72.7268
	84.5562	89.9989
	114.38	115.488
	101.019	84.0977
	100	66.4139
	105.648	85.094
	94.3516	93.4268
	99.5763	75.9423
	107.976	81.7377
	92.4475	84.4145
		93.6731
		85.3412
	Two-tailed unpaired t-test
	P value	0.0056
	t, df	t=3,104, df=20
	95% confidence interval	-23,91 to -4,693
Supplementary Fig. 3m	Nr of sprouts per vessel density brain P5
	Ctrl	Flrt2iΔEC
	109	79
	93	99
	98	78
	100	71
	115	77
	85	77
		90
		83
		66
		80
	Two-tailed unpaired t-test
	P value	0.0015
	t, df	t=3,938, df=14
	95% confidence interval	-30,89 to -9,108

## Sheet: Supplementary Fig.4
Supplementary Fig. 4b	Cleaved caspase-3+ ECs retina P5
	Ctrl	Flrt2iΔEC
	11.5	8.3
	51.45	8.6
	27.75	4.5
	30.77	31.58
		24.2
	Two-tailed unpaired t-test
	P value	0.1546
	t, df	t=1,596, df=7
	95% confidence interval	-37,06 to 7,196
Supplementary Fig. 4d	Cleaved caspase-3+ ECs brain cortex P4-5
	Ctrl	Flrt2iΔEC
	3.48	3.52
	0.4	6.49
	2.09	2.2
	0	4.67
	4.0962	0.5131
	2.0481	3.6865
		2.0998
	Two-tailed unpaired t-test
	P value	0.2244
	t, df	t=1,287, df=11
	95% confidence interval	-0,9174 to 3,502
Supplementary Fig. 4f	p21+ Ecs retina P5
	Ctrl	Flrt2iΔEC
	231.7	294.7
	54.4	336.9
	269.6	879.6
	323.7	934.8
		347
	Two-tailed Mann-Whitney test
	P value	0.0317
Supplementary Fig. 4h	p21+ Ecs brain cortex P4-5
	Ctrl	Flrt2iΔEC
	3.73	4.92
	3.1	6.96
	2.42	5.9
	4.4081	9.48
	4.0849	4.1659
		9.3819
	Two-tailed unpaired t-test
	P value	0.0135
	t, df	t=3,062, df=9
	95% confidence interval	0,8499 to 5,655

[truncated: 3 more sheets: Supplementary Fig.5, Supplementary Fig.6, Supplementary Fig.7]
